# Supplementary material for: Development of bicistronic plasmids and fusion proteins for clinical translation of tumor immune reprogramming
Source: Mol Ther Adv. 2026 Feb 28;34(2):201708. doi: 10.1016/j.omta.2026.201708 (PMC13148935; doi:10.1016/j.omta.2026.201708)
Supplement: Table S2. Detailed statistical analysis [file mmc2.xlsx]

## Sheet: Bicistronic
	Supplemental Table S2. Statistical Analysis
	Statistical test	Measurement	Comparison	Summary	Adjusted P Value	Figure
	One-way ANOVA (Dunnett post hoc test)	%4-1BBL+ Expression	4-1BBL/IL-12 vs. 4-1BBL	***	0.001	1D
	One-way ANOVA (Dunnett post hoc test)	%4-1BBL+ Expression	4-1BBL/IL-12 vs. IL12	*	0.0214	1D
	One-way ANOVA (Dunnett post hoc test)	%4-1BBL+ Expression	4-1BBL/IL-12 vs. 4G512	ns	0.9998	1D
	One-way ANOVA (Dunnett post hoc test)	%4-1BBL+ Expression	4-1BBL/IL-12 vs. 4T12	ns	0.9996	1D
	One-way ANOVA (Dunnett post hoc test)	%4-1BBL+ Expression	4-1BBL/IL-12 vs. 12T4	*	0.0208	1D
	One-way ANOVA (Dunnett post hoc test)	%4-1BBL+ Expression	4-1BBL/IL-12 vs. GFP	*	0.0214	1D
	One-way ANOVA (Dunnett post hoc test)	%4-1BBL+ Expression	4-1BBL/IL-12 vs. Untreated	*	0.02	1D
	One-way ANOVA (Dunnett post hoc test)	%IL-12+ Expression	4-1BBL/IL-12 vs. 4-1BBL	ns	>0.9999	1E
	One-way ANOVA (Dunnett post hoc test)	%IL-12+ Expression	4-1BBL/IL-12 vs. IL12	ns	>0.9999	1E
	One-way ANOVA (Dunnett post hoc test)	%IL-12+ Expression	4-1BBL/IL-12 vs. 4G512	***	0.0008	1E
	One-way ANOVA (Dunnett post hoc test)	%IL-12+ Expression	4-1BBL/IL-12 vs. 4T12	ns	>0.9999	1E
	One-way ANOVA (Dunnett post hoc test)	%IL-12+ Expression	4-1BBL/IL-12 vs. 12T4	ns	>0.9999	1E
	One-way ANOVA (Dunnett post hoc test)	%IL-12+ Expression	4-1BBL/IL-12 vs. GFP	ns	>0.9999	1E
	One-way ANOVA (Dunnett post hoc test)	%IL-12+ Expression	4-1BBL/IL-12 vs. Untreated	ns	>0.9999	1E
	One-way ANOVA (Dunnett post hoc test)	IL-12 Concentration	4-1BBL/IL-12 vs. 4-1BBL	***	0.0002	1F
	One-way ANOVA (Dunnett post hoc test)	IL-12 Concentration	4-1BBL/IL-12 vs. IL12	ns	0.7648	1F
	One-way ANOVA (Dunnett post hoc test)	IL-12 Concentration	4-1BBL/IL-12 vs. 4G512	***	0.0002	1F
	One-way ANOVA (Dunnett post hoc test)	IL-12 Concentration	4-1BBL/IL-12 vs. 4T12	ns	0.074	1F
	One-way ANOVA (Dunnett post hoc test)	IL-12 Concentration	4-1BBL/IL-12 vs. 12T4	ns	0.4154	1F
	One-way ANOVA (Dunnett post hoc test)	IL-12 Concentration	4-1BBL/IL-12 vs. GFP	***	0.0002	1F
	One-way ANOVA (Dunnett post hoc test)	IL-12 Concentration	4-1BBL/IL-12 vs. Untreated	***	0.0002	1F
	One-way ANOVA (Dunnett post hoc test)	IFNγ Concentration	4-1BBL/IL-12 vs. 4G512	****	<0.0001	1H
	One-way ANOVA (Dunnett post hoc test)	IFNγ Concentration	4-1BBL/IL-12 vs. 4T12	****	<0.0001	1H
	One-way ANOVA (Dunnett post hoc test)	IFNγ Concentration	4-1BBL/IL-12 vs. 12T4	****	<0.0001	1H
	One-way ANOVA (Dunnett post hoc test)	IFNγ Concentration	4-1BBL/IL-12 vs. GFP	****	<0.0001	1H
	One-way ANOVA (Dunnett post hoc test)	IFNγ Concentration	4G512 vs. GFP	***	0.0004	1I
	One-way ANOVA (Dunnett post hoc test)	IFNγ Concentration	4G512 vs. 4G212	ns	0.9704	1I
	One-way ANOVA (Dunnett post hoc test)	IFNγ Concentration	4G512 vs. 4G312	ns	0.6529	1I
	One-way ANOVA (Dunnett post hoc test)	IFNγ Concentration	4G512 vs. 4G712	ns	0.1085	1I
	Two-way ANOVA (Dunnett post hoc test)	Tumor Area	t=7 Signal 2 + Signal 3 vs. fLuc	ns	>0.9999	2B
	Two-way ANOVA (Dunnett post hoc test)	Tumor Area	t=7 Signal 2 + Signal 3 vs. fLuc	ns	>0.9999	2B
	Two-way ANOVA (Dunnett post hoc test)	Tumor Area	t=7 Signal 2 + Signal 3 vs. fLuc	ns	>0.9999	2B
	Two-way ANOVA (Dunnett post hoc test)	Tumor Area	t=7 Signal 2 + Signal 3 vs. fLuc	ns	>0.9999	2B
	Two-way ANOVA (Dunnett post hoc test)	Tumor Area	t=7 Signal 2 + Signal 3 vs. fLuc	ns	>0.9999	2B
	Two-way ANOVA (Dunnett post hoc test)	Tumor Area	t=9 Signal 2 + Signal 3 vs. fLuc	ns	0.9853	2B
	Two-way ANOVA (Dunnett post hoc test)	Tumor Area	t=9 Signal 2 + Signal 3 vs. fLuc	ns	>0.9999	2B
	Two-way ANOVA (Dunnett post hoc test)	Tumor Area	t=9 Signal 2 + Signal 3 vs. fLuc	ns	>0.9999	2B
	Two-way ANOVA (Dunnett post hoc test)	Tumor Area	t=9 Signal 2 + Signal 3 vs. fLuc	ns	0.8192	2B
	Two-way ANOVA (Dunnett post hoc test)	Tumor Area	t=9 Signal 2 + Signal 3 vs. fLuc	ns	0.971	2B
	Two-way ANOVA (Dunnett post hoc test)	Tumor Area	t=11 Signal 2 + Signal 3 vs. fLuc	ns	0.2341	2B
	Two-way ANOVA (Dunnett post hoc test)	Tumor Area	t=11 Signal 2 + Signal 3 vs. fLuc	ns	0.992	2B
	Two-way ANOVA (Dunnett post hoc test)	Tumor Area	t=11 Signal 2 + Signal 3 vs. fLuc	ns	>0.9999	2B
	Two-way ANOVA (Dunnett post hoc test)	Tumor Area	t=11 Signal 2 + Signal 3 vs. fLuc	***	0.0001	2B
	Two-way ANOVA (Dunnett post hoc test)	Tumor Area	t=11 Signal 2 + Signal 3 vs. fLuc	ns	0.1833	2B
	Two-way ANOVA (Dunnett post hoc test)	Tumor Area	t=13 Signal 2 + Signal 3 vs. fLuc	***	0.0009	2B
	Two-way ANOVA (Dunnett post hoc test)	Tumor Area	t=13 Signal 2 + Signal 3 vs. fLuc	ns	>0.9999	2B
	Two-way ANOVA (Dunnett post hoc test)	Tumor Area	t=13 Signal 2 + Signal 3 vs. fLuc	ns	>0.9999	2B
	Two-way ANOVA (Dunnett post hoc test)	Tumor Area	t=13 Signal 2 + Signal 3 vs. fLuc	****	<0.0001	2B
	Two-way ANOVA (Dunnett post hoc test)	Tumor Area	t=13 Signal 2 + Signal 3 vs. fLuc	***	0.0009	2B
	Two-way ANOVA (Dunnett post hoc test)	Tumor Area	t=15 Signal 2 + Signal 3 vs. fLuc	****	<0.0001	2B
	Two-way ANOVA (Dunnett post hoc test)	Tumor Area	t=15 Signal 2 + Signal 3 vs. fLuc	ns	>0.9999	2B
	Two-way ANOVA (Dunnett post hoc test)	Tumor Area	t=15 Signal 2 + Signal 3 vs. fLuc	ns	0.8476	2B
	Two-way ANOVA (Dunnett post hoc test)	Tumor Area	t=15 Signal 2 + Signal 3 vs. fLuc	****	<0.0001	2B
	Two-way ANOVA (Dunnett post hoc test)	Tumor Area	t=15 Signal 2 + Signal 3 vs. fLuc	****	<0.0001	2B
	Kaplan Meier, Logrank test (Bonferroni, k=5)	Survival	4-1BBL/IL-12 vs. 3 ng/kg rIL-12	***	0.0005	2C
	Kaplan Meier, Logrank test (Bonferroni, k=5)	Survival	4-1BBL/IL-12 vs. 500 ng/kg rIL-12	***	0.001	2C
	Kaplan Meier, Logrank test (Bonferroni, k=5)	Survival	4-1BBL/IL-12 vs. fLuc	***	0.0005	2C
	Kaplan Meier, Logrank test (Bonferroni, k=5)	Survival	4-1BBL/IL-12 vs. 4G512	ns	>0.9999	2C
	Kaplan Meier, Logrank test (Bonferroni, k=5)	Survival	4-1BBL/IL-12 vs. 4T12	ns	>0.9999	2C
	Two-way ANOVA (Dunnett post hoc test)	Tumor Area: Rechallenge	t=11 Naive vs. 4-1BBL/IL-12	ns	0.845	4A
	Two-way ANOVA (Dunnett post hoc test)	Tumor Area: Rechallenge	t=11 Naive vs. 4G512	ns	0.8822	4A
	Two-way ANOVA (Dunnett post hoc test)	Tumor Area: Rechallenge	t=11 Naive vs. 4T12	ns	0.8822	4A
	Two-way ANOVA (Dunnett post hoc test)	Tumor Area: Rechallenge	t=13 Naive vs. 4-1BBL/IL-12	ns	0.6636	4A
	Two-way ANOVA (Dunnett post hoc test)	Tumor Area: Rechallenge	t=13 Naive vs. 4G512	ns	0.7322	4A
	Two-way ANOVA (Dunnett post hoc test)	Tumor Area: Rechallenge	t=13 Naive vs. 4T12	ns	0.7322	4A
	Two-way ANOVA (Dunnett post hoc test)	Tumor Area: Rechallenge	t=15 Naive vs. 4-1BBL/IL-12	ns	0.1796	4A
	Two-way ANOVA (Dunnett post hoc test)	Tumor Area: Rechallenge	t=15 Naive vs. 4G512	ns	0.2552	4A
	Two-way ANOVA (Dunnett post hoc test)	Tumor Area: Rechallenge	t=15 Naive vs. 4T12	ns	0.2552	4A
	Two-way ANOVA (Dunnett post hoc test)	Tumor Area: Rechallenge	t=17 Naive vs. 4-1BBL/IL-12	ns	0.297	4A
	Two-way ANOVA (Dunnett post hoc test)	Tumor Area: Rechallenge	t=17 Naive vs. 4G512	ns	0.3847	4A
	Two-way ANOVA (Dunnett post hoc test)	Tumor Area: Rechallenge	t=17 Naive vs. 4T12	ns	0.3847	4A
	Two-way ANOVA (Dunnett post hoc test)	Tumor Area: Rechallenge	t=19 Naive vs. 4-1BBL/IL-12	*	0.0447	4A
	Two-way ANOVA (Dunnett post hoc test)	Tumor Area: Rechallenge	t=19 Naive vs. 4G512	ns	0.0808	4A
	Two-way ANOVA (Dunnett post hoc test)	Tumor Area: Rechallenge	t=19 Naive vs. 4T12	ns	0.0808	4A
	Two-way ANOVA (Dunnett post hoc test)	Tumor Area: Rechallenge	t=21 Naive vs. 4-1BBL/IL-12	**	0.0014	4A
	Two-way ANOVA (Dunnett post hoc test)	Tumor Area: Rechallenge	t=21 Naive vs. 4G512	**	0.0045	4A
	Two-way ANOVA (Dunnett post hoc test)	Tumor Area: Rechallenge	t=21 Naive vs. 4T12	**	0.0045	4A
	One-way ANOVA (Dunnett post hoc test)	Transfection (%GFP)	pUNO GFP vs. Nanoplasmid GFP	****	<0.0001	5A
	One-way ANOVA (Dunnett post hoc test)	Transfection (%GFP)	pUNO GFP vs. Untreated	****	<0.0001	5A
	One-way ANOVA (Dunnett post hoc test)	GFP MFI	pUNO GFP vs. Nanoplasmid GFP	**	0.0063	5B
	One-way ANOVA (Dunnett post hoc test)	GFP MFI	pUNO GFP vs. Untreated	*	0.0108	5B
	Kaplan Meier, Logrank test (Bonferroni, k=1)	Survival	Nanoplasmid fLuc + aPD1 vs Nanoplasmid 4-1BBL/IL-12 + aPD1	*	0.0358	5C
	One-way ANOVA (Dunnett post hoc test)	Nanoparticle Diameter	4-1BBL & IL-12 vs. Luciferase	*	0.0475	S3A
	One-way ANOVA (Dunnett post hoc test)	Nanoparticle Diameter	4-1BBL & IL-12 vs. 4T12	ns	0.7458	S3A
	One-way ANOVA (Dunnett post hoc test)	Nanoparticle Diameter	4-1BBL & IL-12 vs. 4G512	ns	0.5886	S3A
	One-way ANOVA (Dunnett post hoc test)	Nanoparticle PDI	4-1BBL & IL-12 vs. Luciferase	*	0.0248	S3B
	One-way ANOVA (Dunnett post hoc test)	Nanoparticle PDI	4-1BBL & IL-12 vs. 4T12	ns	0.9899	S3B
	One-way ANOVA (Dunnett post hoc test)	Nanoparticle PDI	4-1BBL & IL-12 vs. 4G512	ns	0.6515	S3B
	One-way ANOVA (Dunnett post hoc test)	Nanoparticle Zeta Potential	4-1BBL & IL-12 vs. Luciferase	ns	0.2746	S3C
	One-way ANOVA (Dunnett post hoc test)	Nanoparticle Zeta Potential	4-1BBL & IL-12 vs. 4T12	ns	0.323	S3C
	One-way ANOVA (Dunnett post hoc test)	Nanoparticle Zeta Potential	4-1BBL & IL-12 vs. 4G512	ns	0.241	S3C
	Two-way ANOVA (Dunnett post hoc test)	Tumor Growth	t=9 fLuc vs pUNO 4-1BBL/IL-12	ns	0.9911	S4A
	Two-way ANOVA (Dunnett post hoc test)	Tumor Growth	t=9 fLuc vs Nanoplasmid 4-1BBL/IL-12	ns	0.6423	S4A
	Two-way ANOVA (Dunnett post hoc test)	Tumor Growth	t=11 fLuc vs pUNO 4-1BBL/IL-12	ns	0.9792	S4A
	Two-way ANOVA (Dunnett post hoc test)	Tumor Growth	t=11 fLuc vs Nanoplasmid 4-1BBL/IL-12	ns	0.4661	S4A
	Two-way ANOVA (Dunnett post hoc test)	Tumor Growth	t=13 fLuc vs pUNO 4-1BBL/IL-12	ns	0.2959	S4A
	Two-way ANOVA (Dunnett post hoc test)	Tumor Growth	t=13 fLuc vs Nanoplasmid 4-1BBL/IL-12	ns	0.9987	S4A
	Two-way ANOVA (Dunnett post hoc test)	Tumor Growth	t=15 fLuc vs pUNO 4-1BBL/IL-12	**	0.0051	S4A
	Two-way ANOVA (Dunnett post hoc test)	Tumor Growth	t=15 fLuc vs Nanoplasmid 4-1BBL/IL-12	ns	0.0762	S4A
	Two-way ANOVA (Dunnett post hoc test)	Tumor Growth	t=17 fLuc vs pUNO 4-1BBL/IL-12	****	<0.0001	S4A
	Two-way ANOVA (Dunnett post hoc test)	Tumor Growth	t=17 fLuc vs Nanoplasmid 4-1BBL/IL-12	****	<0.0001	S4A
	Two-way ANOVA (Dunnett post hoc test)	Tumor Growth	t=9 fLuc + aPD1 vs pUNO 4-1BBL/IL-12 + aPD1	ns	0.7767	S4B
	Two-way ANOVA (Dunnett post hoc test)	Tumor Growth	t=9 fLuc + aPD1 vs Nanoplasmid 4-1BBL/IL-12 + aPD1	ns	0.972	S4B
	Two-way ANOVA (Dunnett post hoc test)	Tumor Growth	t=11 fLuc + aPD1 vs pUNO 4-1BBL/IL-12 + aPD1	ns	0.4766	S4B
	Two-way ANOVA (Dunnett post hoc test)	Tumor Growth	t=11 fLuc + aPD1 vs Nanoplasmid 4-1BBL/IL-12 + aPD1	ns	0.8949	S4B
	Two-way ANOVA (Dunnett post hoc test)	Tumor Growth	t=13 fLuc + aPD1 vs pUNO 4-1BBL/IL-12 + aPD1	ns	0.8156	S4B
	Two-way ANOVA (Dunnett post hoc test)	Tumor Growth	t=13 fLuc + aPD1 vs Nanoplasmid 4-1BBL/IL-12 + aPD1	ns	0.8531	S4B
	Two-way ANOVA (Dunnett post hoc test)	Tumor Growth	t=15 fLuc + aPD1 vs pUNO 4-1BBL/IL-12 + aPD1	ns	0.0641	S4B
	Two-way ANOVA (Dunnett post hoc test)	Tumor Growth	t=15 fLuc + aPD1 vs Nanoplasmid 4-1BBL/IL-12 + aPD1	ns	0.11	S4B
	Two-way ANOVA (Dunnett post hoc test)	Tumor Growth	t=17 fLuc + aPD1 vs pUNO 4-1BBL/IL-12 + aPD1	****	<0.0001	S4B
	Two-way ANOVA (Dunnett post hoc test)	Tumor Growth	t=17 fLuc + aPD1 vs Nanoplasmid 4-1BBL/IL-12 + aPD1	****	<0.0001	S4B
	Kaplan Meier, Logrank test (Bonferroni, k=2)	Survival	fLuc vs pUNO 4-1BBL/IL-12	0.0022	**	S4C
	Kaplan Meier, Logrank test (Bonferroni, k=2)	Survival	fLuc vs Nanoplasmid 4-1BBL/IL-12	0.0002	***	S4C
	Kaplan Meier, Logrank test (Bonferroni, k=2)	Survival	fLuc + aPD1 vs pUNO 4-1BBL/IL-12 + aPD1	0.0158	*	S4D
	Kaplan Meier, Logrank test (Bonferroni, k=2)	Survival	fLuc + aPD1 vs Nanoplasmid 4-1BBL/IL-12 + aPD1	0.0004	***	S4D
	Two-way ANOVA (Sidak's post hoc test)	Tumor Growth	t=7 Nanoplasmid fLuc + aPD1 vs Nanoplasmid 4-1BBL/IL-12 + aPD1	ns	0.9997	S5A
	Two-way ANOVA (Sidak's post hoc test)	Tumor Growth	t=9 Nanoplasmid fLuc + aPD1 vs Nanoplasmid 4-1BBL/IL-12 + aPD1	ns	0.9963	S5A
	Two-way ANOVA (Sidak's post hoc test)	Tumor Growth	t=11 Nanoplasmid fLuc + aPD1 vs Nanoplasmid 4-1BBL/IL-12 + aPD1	ns	0.6769	S5A
	Two-way ANOVA (Sidak's post hoc test)	Tumor Growth	t=13 Nanoplasmid fLuc + aPD1 vs Nanoplasmid 4-1BBL/IL-12 + aPD1	ns	0.8117	S5A
	Two-way ANOVA (Sidak's post hoc test)	Tumor Growth	t=15 Nanoplasmid fLuc + aPD1 vs Nanoplasmid 4-1BBL/IL-12 + aPD1	*	0.0105	S5A
	Two-way ANOVA (Sidak's post hoc test)	Tumor Growth	t=17 Nanoplasmid fLuc + aPD1 vs Nanoplasmid 4-1BBL/IL-12 + aPD1	**	0.0041	S5A
